# Supplementary material for: A Novel Triplet of Alisertib Plus Ibrutinib Plus Rituximab Is Active in Mantle Cell Lymphoma
Source: Cancers (Basel). 2024 Dec 21;16(24):4257. doi: 10.3390/cancers16244257 (PMC11674227; doi:10.3390/cancers16244257)
Supplement: Supplementary file 1 [file cancers-16-04257-s001.zip]

Archive with 1 entries (1 files):
- cancers-3228063-supplementary.pdf
